# Supplementary material for: The Influence of Diet on Tinnitus Severity: Results of a Large-Scale, Online Survey
Source: Nutrients. 2022 Dec 16;14(24):5356. doi: 10.3390/nu14245356 (PMC9784733; doi:10.3390/nu14245356)
Supplement: Supplementary file 1 [file nutrients-14-05356-s001.zip]

Archive with 1 entries (1 files):
- nutrients-2005300-supplementary.pdf
